# Supplementary material for: SR9009 administered for one day after myocardial ischemia-reperfusion prevents heart failure in mice by targeting the cardiac inflammasome
Source: Commun Biol. 2019 Oct 3;2:353. doi: 10.1038/s42003-019-0595-z (PMC6776554; doi:10.1038/s42003-019-0595-z)
Supplement: Supplementary file 3 — Supplementary Data 1 [file 42003_2019_595_MOESM3_ESM.xlsx]

## Sheet: Figures 1-5
Figure 1b
	mI/R+SR9009	mI/R+vehicle
AAR:LV	44.52	47.04
	43.41	29.17
	36.1	38.35
	36.85	43.1
	51.45	41.78
IN:LV	8.9	11.2
	8.59	7.73
	12.89	6.71
	8.62	12.55
	11.3	10.19
IN:AAR	20.06	23.88
	19.78	26.46
	35.68	17.47
	23.45	29.4
	21.97	24.43
Figure 1c
	sham	mI/R+SR9009	mI/R+vehicle
HW (mg) 8w	117	120	144
	118	138	142
	118	127	131
	114	129	143
	121	122	134
	120	120	128
		126	136
		121	128
		128	132
		122	143
HW:BW (mg g-1) 8w	3.87546	4.51	4.64
	4.18291	4.82	4.63
	3.45838	4.32	4.6
	4.2191	4.14	4.58
	4.10309	4.6	4.62
	3.92409	4.28	4.87
		4.62	4.73
		3.96	4.46
		3.92	4.32
		4.35	4.94
Figure 1d
Baseline	sham	mI/R+SR9009	mI/R+vehicle	1 week	sham	mI/R+SR9009	mI/R+vehicle	4 weeks	sham	mI/R+SR9009	mI/R+vehicle	8 weeks	sham	mI/R+SR9009	mI/R+vehicle
LVIDd	4.01714	4.078	4.10167		4.00833	4.39714	4.39		4.11375	4.44286	4.55308		4.11333	4.40333	5.08833
	4.02714	3.95	4.03		4.038	4.06333	4.83		4.014	4.46875	5.156		4.10667	4.57	5.3
	4.155	4.034	4.015		4.105	3.958	4.2		4.12429	4.23	4.508		4.13	4.45625	4.66857
	3.99286	4.044	3.96		3.99	4.19667	4.4775		4.09571	4.48857	4.787		3.9275	4.48286	4.90125
	4.00143	3.86	3.902		3.9125	4.058	4.326		3.98714	4.34875	4.635		4.064	4.262	4.62875
	3.95143	4.07333	4.01286		3.986	4.15	4.52286		3.94444	4.33667	4.85857		3.938	4.47444	4.88222
		4.12286	4.00333			4.10286	4.46444			4.251	4.773			4.31375	4.665
		4.06714	3.96286			4.11875	4.42286			4.30375	4.63			4.22	4.86556
		3.97857	4			4.2025	3.96625			4.25625	4.63			4.31143	4.54375
		3.95857	4.1			4.15875	5.27875			4.35714	5.42			4.33286	5.66875
LVIDs	2.41714	2.582	2.59667		2.37833	2.99286	3.095		2.545	2.96429	3.42615		2.44667	3.145	4.02333
	2.38	2.388	2.50667		2.44	2.595	3.66		2.432	2.9825	4.214		2.42833	3.35125	4.22
	2.48167	2.518	2.51167		2.41625	2.474	2.9175		2.41	2.81375	3.273		2.46	3.155	3.62
	2.27429	2.362	2.51833		2.39333	2.725	3.4125		2.48714	3.16143	3.692		2.355	3.21714	3.82625
	2.38	2.29	2.262		2.365	2.526	3.106		2.41143	2.9575	3.568		2.31	2.966	3.48875
	2.38714	2.42833	2.37571		2.296	2.616	3.24857		2.32333	2.76667	3.65857		2.318	2.92778	3.55778
		2.46143	2.31			2.67571	3.24556			2.817	3.624			2.8525	3.4
		2.47	2.31714			2.61875	3.19			2.83	3.405			2.67875	3.73556
		2.35571	2.38			2.73125	2.38625			2.9	3.47111			2.76143	3.33375
		2.28714	2.47286			2.49875	4.08375			2.85143	4.19			2.81714	4.44625
% EF	76.9014	73.196	72.8		77.6383	66.5257	63.22		74.8275	68.5257	55.52		77.5167	61.55	48.4067
	78.0214	76.432	74.4667		76.522	72.385	54.6075		76.376	68.56	43.167		77.97	58.5813	47.4657
	77.305	74.29	73.7283		78.1987	74.038	64.92		78.6757	68.2362	59.382		77.6183	62.5588	51.3314
	80.18	78.718	71.9367		77.035	71.1067	53.7025		76.1857	62.9029	52.24		76.935	61.2229	50.5488
	77.5743	77.472	78.94		76.3575	74.332	61.148		76.4643	66.7763	52.461		80.346	64.72	55.2987
	76.5886	77.36	77.9257		79.532	73.444	61.0143		78.1711	72.5167	55.3371		78.222	70.3344	59.4478
		77.3186	79.485			70.78	59.7356			69.261	54.342			69.4887	59.4737
		76.0971	78.66			72.7088	60.6514			70.0163	58.4825			72.9525	52.8367
		77.8329	77.5783			71.0162	76.8475			66.6412	55.8911			72.1386	58.625
		79.3729	76.5571			76.785	51.6975			70.2971	51.56			70.8871	49.7087
% FS	39.8643	36.732	38.5883		40.57	31.8657	29.475		38.0125	33.3171	24.7723		40.5133	28.5683	20.8567
	40.8871	39.638	37.89		39.628	36.2	24.23		39.408	33.3038	18.249		40.8867	26.8137	20.3343
	40.2467	37.622	37.485		41.1875	37.504	30.59		41.5114	32.1762	27.36		40.47	29.1625	22.3657
	42.9957	41.558	36.5833		40.0367	35.1067	23.6925		39.2686	29.6471	22.883		39.9225	28.2586	21.9538
	40.5071	40.664	42.114		39.47	37.728	28.274		39.5571	32.1288	23.023		43.102	30.454	24.6
	39.6271	40.3983	40.7971		42.348	36.998	28.1843		41.1122	36.2844	24.6643		41.07	34.5956	27.2411
		40.3271	42.2683			34.8271	27.2678			33.775	24.078			33.9438	27.1975
		39.2257	41.5829			36.375	27.8614			34.305	26.5138			36.5688	23.2333
		40.7871	40.465			35.0213	39.92			31.875	25.0133			35.96	26.6587
		42.1657	39.7086			39.8663	22.6625			34.5586	22.65			35.0186	21.6125
HR	494.414	465.4	465.667		488.167	447.571	460.75		479.25	463.143	479.846		480.167	419	431.667
	478.617	473.6	480		487.6	439.167	423.75		494	469.375	452.4		471.333	439.375	455.286
	447.725	438	471.667		452.25	419.2	460.75		481.857	443.5	454.3		474.167	449.875	436.143
	465.867	487.6	486.167		465.333	458.167	442		474.714	489.571	467.5		471.5	458.714	455
	460.921	486	466.2		488.75	439.8	425		505.714	453.875	468.6		456.2	440.6	439.875
	458.834	471.942	456.817		461.4	467.227	457.797		495	473.333	481.714		473.4	471.111	445.222
		463.927	472.4			450.091	477.507			471.7	446.3			456.75	448.375
		478.45	455.974			477.973	474.504			480.125	480.375			500	443.667
		481.081	480.453			492.158	478.009			477.375	461.444			506	452.625
		475.907	488.407			456.854	500.578			461.571	499			468.857	481.625
Figure 1e
	sham	mI/R+SR9009	mI/R+vehicle
LVESP	97.3983	95.359	91.6531
	100.505	98.0939	90.2002
	96.2113	95.6257	92.7154
	102.064	98.9099	90.6882
	103.412	100.434	85.2649
	88.953	94.6057	95.1276
		91.1679	92.6461
		102.696	93.1751
LVEDP	0.0252274	3.98197	3.64065
	-0.173908	1.01941	2.21187
	2.62003	2.61193	0.8913
	-0.118937	2.85165	4.793
	-0.989068	2.62905	2.46335
	-1.12561	-0.655427	0.236425
		-2.87765	0.696727
		3.73941	-0.272235
LVESV	10.2551	18.4446	31.1649
	12.1318	22.9935	32.0613
	8.81825	21.2587	27.8879
	12.1768	13.7193	35.7702
	9.14288	16.1028	19.2835
	12.5977	19.3475	26.9911
		16.2221	27.3356
		14.5577	28.126
LVEDV	37.3453	44.2118	54.2227
	38.1467	44.077	49.2276
	32.5175	45.8468	48.8321
	38.8077	39.996	53.0065
	37.6143	42.2786	42.2013
	38.7101	42.7687	47.8343
		40.3705	47.072
		36.62	48.7869
SV	27.0901	25.7672	23.0578
	26.0149	21.0835	17.1664
	23.6993	24.5474	20.9442
	26.6309	26.2767	17.2362
	28.4714	26.1759	22.9179
	26.1124	23.4211	20.8432
		24.1484	19.7363
		22.0623	20.6609
CO	12.4114	11.6428	9.47996
	13.5809	11.2234	9.39037
	11.3605	11.5863	10.8685
	15.4672	14.7794	9.66865
	14.7921	12.9546	9.89514
	12.3755	11.3468	11.2183
		12.965	8.48658
		10.769	10.7912
+dP/dtmax	8149.79	8820.97	6174.67
	10683.5	7227.3	8261.73
	11381.9	8991.17	8529.33
	12524.6	9941.26	5671.05
	10579.7	10112.3	7601.36
	7235.66	9977.61	7490.39
		9577.16	6651.45
		9771	7819.21
-dP/dtmin	-8539.12	-8563.13	-6288
	-9554.66	-7239	-6725.62
	-9910.34	-9060.19	-8718.79
	-11292.8	-9059.57	-5121.84
	-8540.66	-8413.82	-7178.75
	-7734.58	-9122.04	-5785.64
		-8737.42	-6755.36
		-8149.93	-6395.52
SBP	99.1418	96.2442	87.5675
	98.8799	95.0431	92.7189
	101.014	100.574	93.1186
	97.8838	97.0091	91.3471
	97.5747	95.0182	90.0646
	92.0451	91.9846	92.3814
		96.3455	92.0439
		94.7513	89.715
DBP	61.5171	55.3806	56.6084
	59.5638	57.4635	65.2072
	64.5369	61.6178	57.0649
	62.8042	58.8362	53.8181
	66.3161	59.0772	53.6328
	56.825	61.6326	57.4783
		56.4433	55.3007
		58.8738	59.1521
MAP	73.3181	68.3117	66.2589
	71.9425	69.2901	73.634
	74.6193	73.8571	68.392
	73.7524	70.8449	65.6645
	75.9683	70.3469	65.1189
	67.8794	71.075	68.4215
		68.8875	66.8729
		70.1246	68.6464
HR	458.197	453.813	410.573
	522.613	532.13	546.691
	479.521	472.159	518.55
	580.888	562.398	562.191
	519.462	495.285	427.655
	473.676	484.365	538.523
		536.7	430.017
		488.973	522.337
Figure 1h
	mI/R+SR9009	mI/R+vehicle
Infarct volume (% LV)	10.06	15.99
	10.54	29.41
	7.53	14.82
	8.58	24.88
	7.2	24.11
Infarct expansion (%)	10.72	36.94
	11.67	37.59
	8.79	22.28
	13.91	37.23
	10.6	34.86
Figure 2a
	SR9009	Vehicle
Rev-Erbα	0.79	0.99
	0.65	1.07
	0.71	1.04
	0.97	0.9
Rev-Erbβ	0.55	0.89
	0.53	0.98
	0.65	0.97
	0.73	1.18
Figure 2b
	SR9009	Vehicle
Rev-Erbα	6.94	12.26
	6.42	7.81
	6.59	7.72
	4.41	11.13
Rev-Erbβ	4.37	10.38
	5.1	8.89
	6.02	7.11
	4.17	9.68
Figure 2c
Baseline	Sham	Day 1	mI/R+SR9009	mI/R+vehicle	Day 2	mI/R+SR9009	mI/R+vehicle	Day 3	mI/R+SR9009	mI/R+vehicle	Day 5	mI/R+SR9009	mI/R+vehicle	Day 7	mI/R+SR9009	mI/R+vehicle	Day 14	mI/R+SR9009	mI/R+vehicle
Rev-Erbα	1.17		0.26	0.4		0.28	0.36		0.2	0.35		0.4	0.59		0.82	0.76		1.04	0.93
	0.84		0.32	0.38		0.24	0.31		0.12	0.23		0.44	0.58		0.67	0.83		0.83	0.98
	1.19		0.33	0.44		0.23	0.38		0.21	0.37		0.31	0.62		0.52	0.65		0.85	0.84
	1.05		0.26	0.36		0.31	0.31		0.22	0.31		0.42	0.3		0.57	0.69		0.87	0.96
	0.82		0.38	0.37		0.29	0.28		0.25	0.37		0.33	0.78		0.48	0.65		0.9	0.95
Rev-Erbβ	1.11		0.63	0.81		0.63	0.92		0.41	0.48		0.78	0.88		0.79	0.63		0.91	0.87
	0.93		0.5	0.68		0.64	0.77		0.35	0.53		0.94	0.89		0.91	1.03		0.95	0.99
	0.88		0.67	0.58		0.72	0.89		0.42	0.83		0.87	1		0.91	1.02		0.97	0.9
	1.16		0.65	1.25		0.78	0.75		0.44	0.55		0.88	1.24		1.05	0.91		1.05	1.06
	1.08		0.67	0.8		0.78	1.02		0.77	0.85		0.85	1.24		0.78	1.01		0.91	1.02
	0.74		0.7	0.79		0.64	0.71		0.41	0.62		0.82	0.94		0.85	0.71		0.93	0.96
	1.15		0.5				0.92		0.36	0.52		0.97	1.34		1.05	1.09		1	1.01
	1.02		0.67				0.75		0.49	0.94		0.95			0.97	1.12		1.1	0.95
									0.51	0.84					1.13	1.06		1.18	1.04
									0.76	1.04					0.89	1.21		0.99	1.44
Figure 2d
Baseline	Sham	Day 1	mI/R+SR9009	mI/R+vehicle	Day 2	mI/R+SR9009	mI/R+vehicle	Day 3	mI/R+SR9009	mI/R+vehicle	Day 5	mI/R+SR9009	mI/R+vehicle	Day 7	mI/R+SR9009	mI/R+vehicle	Day 14	mI/R+SR9009	mI/R+vehicle
Ccl2	0.6		13.92	18.67		9.52	27.75		17.1912	13.71		1.82	3.84		3.54	3.74		4.9	1.12
	1.24		17.41	21.74		21.3	38.66		18.1387	46.02		1.08	3.47		2.35	2.05		1.79	1.11
	0.97		18.4	20.44		23.16	15.3		22.5429	15.37		2.46	6.05		2.88	2.97		1.16	1.67
	0.96		13.27	26.56		20.74	34.37		19.4959	20.99		2.05	7.07		2.8	2.73		1.03	1.27
	0.91		15.75	30.61		19.88	44.67		12.7118	13.04		1.97	4.1		3.53	2.59		1.41	1.49
Il-6	1.17		15.69	15.44		12.75	24.73		11.44	19.16		6.81	5.7		6.97	8.99		9.77	3.33
	1.02		14.45	33.49		21.79	30.59		15.67	28.43		8.82	14.88		5.05	4.69		2.59	3.48
	0.72		11.23	19.84		26.74	25.96		15.07	16.75		9.31	24.92		4.65	6.84		2.34	4.63
	0.87		13.22	34.16		23.95	48.39		11.35	13.89		9.88	19.91		7.54	9.08		2.66	2.04
	2.02		9.46	23.87		13.87	25.46		8.37	13.08		8.8	13.03		4.15	3.08		1.65	1.84
	1.1		17.15	15.5		22.39	32.11		11.49	20.14		7.5	6.14		6.29	6.76		11.32	3.6
	0.84		17.82	34.91		30.3	28.52		17.05	30.94		10.04	14.87		6.6	9.94		2.76	3.36
	0.83		11.54	19.99		24.8	57.15		15.3	17.74		10.06	29.49		5.18	5.49		2.38	5.96
	0.56		14.07	35.34					12.73	13.76		9.58	22.81		8.7	7.63		2.57	2.39
	1.27		10.74	24.64					9.97	17.38		9.89	15.76		3.91	9.08		2.04	2.2
Ccl7	1.16		3.61	5.15		3.05	7.36		5.2	3.32		0.35	0.92		1.3	0.79		2.21	0.44
	0.68		4.06	5.19		6.54	14.07		6.15	13.61		0.25	1.11		0.68	0.79		0.62	0.3
	1.46		2.61	4.68		9.46	4.46		4.84	3.9		0.7	1.59		0.8	0.85		0.42	0.57
	1.27		3.52	7.48		6.57	11.2		3.1	5.48		0.61	1.35		0.93	1		0.32	0.42
	0.56		1.7	7.93		5.54	13.82		4.81	3.8		0.49	1.15		1.67	0.64		0.52	0.38
	0.87		3.51	5.33		2.57	7.05		5.44	3.26		0.4	0.75		1.36	0.88		2.34	0.37
	1.29		3.5	4.08		6.23	8.7		4.62	13.82		0.25	1.34		0.68	0.82		0.62	0.33
	1.03		3.25	4.98		8.01	4.16		2.73	3.65		0.71	1.69		0.82	0.75		0.39	0.51
	0.97		3.64	6.48		5.99	10.42			3.32		0.66	1.33		0.88	0.83		0.32	0.44
	1.14		2.45	7.83		4.88	12.01					0.44	1.26		1.19	0.99		0.53	0.34
Figure 2e
	Sham	mI/R+SR9009	mI/R+vehicle
Baseline	7.84
	13.85
	8.7
	5.76
	16.57
Day 1		61.72	39.44
		30.17	41.01
		46.81	53.24
		39.88	46.01
		49.58	36.25
Day 2		23.64	26.44
		25.38	29.08
		25.7	50.74
		22.67	50.64
		28.44	42.92
Day 3		26.09	30.7
		12.91	23.44
		18.99	25.2
		19.39	20.59
		14.9	26.19
Figure 2f
	Sham	mI/R+SR9009	mI/R+vehicle
Baseline	18684.7
	279241
	186631
	55257.2
	54122.2
	54301.4
	65040.9
	64496.6
	64768.7
Day 1		681387	1069992
		712698	1063044
		694806	1050306
		795564	1081836
		795564	634524
		800730	614031
		645406	610046
		640459	452295
		675643	448020
		857818	772440
		705820	797962
		815108	785355
		753525
Day 3		111952	1484630
		123874	1481708
		110921	1721353
		89325	675155
		85815	659132
		84645	623772
		347026	1195520
		307209	1172170
		283181	1047831
		251346	468950
		245056	485031
		242321	482438
		254916	1435184
		252588	1506131
		233964	1428570
Figure 2g
	Sham	mI/R+SR9009	mI/R+vehicle
Baseline	38262
	39213.1
	39461.8
	66857.9
	72232.8
	74659.5
	40371.1
	41362.9
	42171.1
	73308.2
	70775.2
	70524.4
	35648.8
	35612.6
	34938.2
Day 1		33417.7	96862
		34862.1	96862
		37947.8	93487
		44654.7	59241
		53016.3	64500
		51148.3	62978
		28595.2	82981
		27540.3	88585
		26263.2	92341
		89502.9	51036
		91075.2	54775
		69610.9	48004
		82512.2	57404
			63370
			61039
Day 3		58366.1	118393
		53308.6	121452
		55796.3	114435
		29111.6	127047
		26922.2	137937
		26729	133702
		52289.6	252748
		52653.7	262064
		48102.6	238470
		33162.8	95337.3
		30191.5	97899.1
		40334.2	85712.1
			294961
			306588
			309532
Figure 2h
M1	Sham	mI/R+SR9009	mI/R+vehicle	M2	Sham	mI/R+SR9009	mI/R+vehicle
Baseline	13475				25683.2
	13369.8				25827.5
	13860.9				25164.8
	26003				43778.8
	25286.7				44328.2
	28291				41330.8
	15475.8				25995.3
	15446.8				25908.6
	15831				25417.1
	25066.5				45936.5
	25532.8				45265.3
	27581.7				43280.1
	10294.3				25243.6
	9777.44				25760.5
	10630.6				24843.6
Day 1		29109.4	78609.9			7295.56	17127.4
		28781.8	76790.8			7623.2	18841.1
		30478.2	81472.4			5926.73	14150
		38711.9	45659			10006.4	17091
		38531.2	45117.5			10304.3	17122.1
		39107.5	44320.8			9728.04	17918.8
		19465	76753			8715.04	11295.2
		17940.9	74967.3			10345.8	13001.8
		19453.8	75240			8715.04	12729.1
		73540.4	37843.6			16694.5	13428
		76240.1	38310.2			14049	12961.5
		64348.1	40884			11645	10387.6
		66067.1	49865.2			9888	10630
			50374.3				10120.9
			52077.3				8527.02
Day 3		23184.8	74410.5			31367.7	43682.7
		24221.3	74257			29878.4	43647.2
		22006.5	77055.8			32546	41037.4
		16098.5	89691.2			11708.3	43204.4
		15902.4	90395.6			11926.8	42207.6
		15681.1	90169.7			12335.9	42154.5
		32375	165521			19818.5	85572.8
		28460.6	168509			23717.2	82584.8
		31761.1	170041			20437.7	80701.6
		17639.3	55429.9			15145.4	41188.3
		17441.7	49323.6			14105.5	46927.5
		21042.4	53797			19118.4	42821.2
			214134				88951.9
			212100				91594.1
			215653				87524.6
Figure 2l
	Sham	mI/R+SR9009	mI/R+vehicle
Baseline	2079
	1419
	1056
	609
	891.75
	957
	3726
	891
	459
	1674
	2727
	1188
	372
	372
	1906.5
Day 1		5996.21	8170.58
		6677.59	8913.36
		8244.78	7746.13
		8220.91	6274.65
		7103.51	6166.47
		7582.4	6058.28
		5786.39	5575.8
		6300.74	6690.96
		7265.14	5885.57
		2573.46	3241.13
		3259.71	2700.95
		4238.56	3961.39
		4564.6	5732.34
			4711.52
			5496.77
Day 3		4083.75	4533.75
		4001.25	9695.25
		3093.75	9588
		2520	6885
		2940	6528
		4284	12862.5
		1305	9849
		855	9481.5
		2880	10032
		2318.78	6288
		2512.01	6960
		2396.07	7135.5
		2384.91	4686
		3166.17	4260
		2754.98
Figure 3a
	mI/R+SR9009	mI/R+vehicle
	2.69416	6.09377
	2.94004	6.08954
	3.01432	5.75307
	2.85469	6.08532
	2.60329	7.57808
	1.69095	6.82029
	2.38144	5.27926
	2.07029	5.60352
Figure 3b
	sham	mI/R+SR9009	mI/R+vehicle
	3.71463	7.65398	7.61881
	4.89328	6.15902	8.2313
	4.92553	6.31499	8.67699
	3.73271	6.94063	8.29802
	5.40964	7.10914	8.20405
Figure 3c
	mI/R+SR9009	mI/R+vehicle
	4.71	14.08
	4.63	13.82
	4.04	8.28
	3.85	8.22
	4.86	13.59
	3.2	12.67
	3.38	10.32
	2.32	8.85
Figure 3d
	sham	mI/R+SR9009	mI/R+vehicle
	127.98	1747.34	803.83
	129.74	1902.88	588.38
	771.86	1708.43	897.94
	753.71	1564.68	785.68
	220.17	1368.59	1581.72
	211.41	1451.03	1364.27
	318.92	1779.67	109.47
	343.34	1674.75	112.11
		1826.22	107.7
Figure 3e
	mI/R+SR9009	mI/R+vehicle
	0.95	1.44
	0.97	1.45
	0.96	1.52
	0.94	1.49
	1.22	1.4
	0.58	1.32
	0.73	1.33
Figure 3f
	sham	mI/R+SR9009	mI/R+vehicle
	609.243	3192.09	438.837
	617.772	3102.86	443.565
	826.613	3039.16	2010.3
	832.433	3192.09	2065.95
	2490.61	3282.13	496.87
	2439.48	3141.41	490.023
	1107.87	3422.29	2806.46
	1104.33	3491.84	2799.78
		2863.85	2498.87
		2978.15	2422.83
Figure 3h
Baseline	Nr1d1+/+ mI/R+SR9009	Nr1d1+/+ mI/R+vehicle	Nr1d1-/- mI/R+SR9009	Nr1d1-/- mI/R+vehicle	1 week	Nr1d1+/+ mI/R+SR9009	Nr1d1+/+ mI/R+vehicle	Nr1d1-/- mI/R+SR9009	Nr1d1-/- mI/R+vehicle	4 weeks	Nr1d1+/+ mI/R+SR9009	Nr1d1+/+ mI/R+vehicle	Nr1d1-/- mI/R+SR9009	Nr1d1-/- mI/R+vehicle
LVIDd	3.93	3.88	3.91	4.03		4.19	4.29	4.37	4.36		4.25	4.39	4.52	4.46
	4.05	3.97	3.96	3.94		4.15	4.3	4.27	4.37		4.25	4.28	4.36	4.52
	3.91	4.06	3.95	4		4.08	4.14	4.25	4.23		4.1	4.26	4.29	4.25
	3.92	3.86	3.95	3.95		4.1	4.28	4.41	4.41		4.17	4.28	4.33	4.38
	3.93	3.99	3.99	3.81		4.1	4.23	4.45	4.3		4.11	4.24	4.61	4.3
	3.95	3.95	3.91	4.01		4.07	4.33	4.3	4.54		4.09	4.31	4.31	4.47
	3.95	3.97	3.92	3.97		4.06	4.31	4.31	4.18		4.06	4.47	4.35	4.36
	3.94	3.9	3.93	3.95			4.33	4.37	4.32			4.4	4.41	4.47
LVIDs	2.38	2.26	2.33	2.45		2.63	2.85	2.98	3.02		2.77	3.13	3.28	3.08
	2.47	2.37	2.46	2.36		2.54	2.85	2.98	2.96		2.77	2.89	3.13	3.22
	2.34	2.48	2.38	2.39		2.55	2.71	2.91	2.85		2.64	2.85	2.93	2.98
	2.38	2.27	2.41	2.41		2.71	2.79	3.01	3.01		2.8	2.89	3	2.99
	2.4	2.45	2.36	2.23		2.54	2.78	2.98	2.91		2.62	2.81	3.39	3.02
	2.42	2.44	2.29	2.42		2.51	2.89	2.99	3.12		2.54	2.9	2.95	3.13
	2.29	2.43	2.29	2.38		2.51	2.96	2.93	2.77		2.59	3.3	3.08	3.08
	2.36	2.29	2.31	2.31			2.85	2.96	2.97			3.12	3.09	3.25
% EF	76.45	78.74	77.78	76.15		73.55	69.01	66.48	62.15		70.72	61.92	59.91	65.34
	75.85	77.28	74.34	77.09		75.75	68.96	64.6	67.26		70.63	67.52	61.19	61.95
	77.31	75.86	76.65	77.34		73.99	70.2	66.32	64.28		71.65	68.08	66.51	63.79
	76.5	78.37	75.59	75.77		69.42	70.68	66.64	66.38		68.38	67.57	65.07	66.61
	75.99	75.4	78.05	78.71		74.67	70.02	68.16	67.35		72.57	69.15	58.6	63.57
	75.83	74.8	78.66	76.58		75.1	68.7	64.69	66.03		74.48	67.86	66.16	63.73
	79.32	75.63	78.68	77.18		74.97	65.67	66.84	69.42		72.47	57.78	62.63	63.17
	77.21	78.28	78.42	78.67			69.7	67.42	65.84			62.63	63.88	59.61
% FS	39.46	41.57	40.6	39.2		34.03	33.53	31.73	30.82		34.9	28.69	27.47	31.09
	39	40.3	37.71	40		38.94	33.58	30.45	32.31		34.9	32.52	28.15	28.71
	40.39	38.98	39.7	40.24		37.38	34.59	31.58	32.8		35.52	33.14	31.73	29.88
	39.46	41.17	38.81	38.93		33.91	34.83	31.83	31.67		33.07	32.51	30.74	31.8
	39.04	38.65	40.9	41.54		37.98	34.26	32.98	32.35		36.24	33.63	26.57	29.76
	38.89	38.26	41.46	39.63		38.4	33.38	30.52	31.46		37.79	32.71	31.46	29.94
	42.13	38.75	41.56	40.11		38.25	31.19	32.03	33.88		36.14	26.05	29.11	29.47
	40.11	41.09	41.24	41.47			34.05	32.39	31.26			29.13	29.92	27.19
Figure 3i
	Nr1d1+/+ mI/R+SR9009	Nr1d1+/+ mI/R+vehicle	Nr1d1-/- mI/R+SR9009	Nr1d1-/- mI/R+vehicle
Ccl2	1.03	0.74	1.53	1.23
	0.87	1.45	1.24	1.39
	0.82	0.91	0.6	0.13
	0.49	0.85	0.78	1.4
	0.42	0.95	0.61	1.2
	0.94	0.88	1.31	1.24
	0.89	1.52	0.62	0.12
	0.83	0.85	0.88	1.3
	0.56	0.92
	0.44	0.93
Il-6	0.81	1.06	1.19	1.02
	0.68	0.7	0.92	0.82
	0.84	0.98	0.58	0.85
	0.66	1.27	1.15	1.51
	0.6	0.97	1.32	1.02
	0.75	0.82	0.83	0.77
	0.81	0.97	0.58	0.86
	0.92	1.23	1.19	1.14
	0.77
	0.5
Ccl7	0.65	0.61	1.69	1.17
	0.76	1.33	1.14	1.09
	0.86	1.2	0.74	1.94
	0.68	0.97	0.76	1.16
	0.47	0.94	0.67	0.08
	0.66	0.71	1.5	1.18
	0.78	1.27	1.21	1.19
	0.9	1.13	0.71	0.09
	0.7	0.88	0.76	1.1
	0.53	0.97
Nlrp3	0.83	0.91	1.22	1.12
	0.82	1.34	1.02	1.21
	0.74	0.89	0.75	1.06
	0.8	0.83	0.85	0.43
	0.69	0.87	1.05	1.05
	0.77	1.39	0.95	1.29
	0.85	0.87	0.81	1.37
	0.72	0.9	0.84	0.47
Il-1b	0.69	1.52	1.14	1.12
	0.82	0.88	0.54	1.38
	0.98	0.79	1.76	1.3
	0.61	0.93	0.67	0.31
	0.76	0.78	1.23	0.85
	0.77	1.65	0.56	1.38
	0.78	0.88	1.83	1.39
	1.03	0.86	0.67	0.28
	0.61	0.85
	0.21	0.86
Il-18	0.8	1.25	1.48	1.09
	0.61	0.78	1.17	0.97
	0.9	1.07	0.66	1
	1.06	0.77	0.93	0.24
	0.8	1.2	0.65	1.29
	0.91	0.97	1.58	1.22
	0.57	1.03	1.01	1.38
	0.78	0.93	0.71	1.12
			0.97	0.28
			0.84	1.41
Figure 3j
	Nr1d1+/+	Nr1d1-/-
Nlrp3	3.07579	3.11003
	3.05577	3.15796
	2.96745	3.16336
	3.06382	3.11061
	2.93962	3.10097
	3.08842	3.1174
	3.09435	3.10752
	3.08176	3.15239
Il-1b	2.84277	2.93548
	2.94204	2.9985
	2.94291	2.97362
	2.95238	2.89419
	2.82941	3.06739
	2.78079	3.02005
Il-18	3.06796	3.23081
	3.0459	3.18016
	2.9873	3.22258
	3.04016	3.23426
	2.96384	3.19142
	3.07958	3.21481
	3.04822	3.19898
	3.04479	3.18766
Figure 3k
	Nr1d1+/+	Nr1d1-/-
Nlrp3	3.5572	3.52995
	3.4965	3.56443
	3.48092	3.55278
	3.48797	3.58641
	3.4976	3.5466
	3.50165	3.45554
	3.62884	3.50214
	3.67148	3.49601
Il-1b	4.15731	4.15783
	4.20327	4.1561
	4.2107	4.17711
	4.14766	4.21905
	4.08213	4.00465
	4.07	4.01171
	4.32882	4.08363
	4.38789	4.1232
Il-18	3.17612	3.25563
	3.16516	3.23426
	3.27097	3.21989
	3.17148	3.19724
	3.19846	3.22883
	3.20349	3.22362
	3.33634	3.22425
	3.37576
Figure 3l
	Nr1d1+/+	Nr1d1-/-
Nlrp3	0.499977	0.252447
	0.473768	0.282181
	0.477116	0.247884
	0.500983	0.31339
	0.407287	0.372645
	0.467339	0.258972
	0.517032	0.287887
	0.493827
Il-1b	0.999437	0.724105
	0.97795	0.622704
	1.01405	0.681994
	1.01175	0.6775
	0.974068	0.694078
	0.966326	0.691888
	0.984924	0.717631
	0.953489
Il-18	0.199407	0.0158392
	0.247177	0.0355257
	0.210609	0.015938
	0.161724	0.0588071
	0.248588	0.0896628
	0.277492	0.0831553
	0.275726	0.0115961
	0.287907	0.0912855
Figure 4b
Blood	BMTWT→WT	BMTNr1d1-/-→WT	Bone Marrow	BMTWT→WT	BMTNr1d1-/-→WT
CD45.1	2.63722	2.72535	CD45.1	1.23466	1.51725
	3.48323	4.20428		1.5256	2.18569
	4.79756	2.9972		2.03475	2.00752
	4.0925	4.45794		1.99736	1.94904
	11.2897	2.51968		3.92044	2.61992
	2.04889	2.26391	CD45.2	98.7653	98.5054
	2.12708	2.49475		98.4744	97.8611
	3.35928	3.5876		97.9652	98.032
	2.12208	3.6644		98.0026	98.0882
	2.99338			96.0796	97.447
CD45.2	97.3628	97.3472
	96.5168	95.9656
	95.2024	97.09
	95.9075	95.7326
	88.7103	97.5423
	97.9511	97.7864
	97.8729	97.5661
	96.6407	96.5375
	97.8779	96.4651
	97.0066
Figure 4c
	BMTWT→WT+vehicle	BMTWT→WT+SR9009	BMTNr1d1-/-→WT+vehicle	BMTNr1d1-/-→WT+SR9009
	30.2596	13.5289	36.6728	26.6713
	29.2411	16.7019	37.052	33.64
	30.1365	18.3385	29.9983	21.6388
	25.3431	17.1506	44.621	30.0007
	32.8978	22.6056	31.0096	20.3719
Figure 4d
	BMTWT→WT+vehicle	BMTWT→WT+SR9009	BMTNr1d1-/-→WT+vehicle	BMTNr1d1-/-→WT+SR9009
Nlrp3	1.41159	0.679394	1.3602	0.990906
	1.53722	0.93648	1.30932	0.987478
	0.966285	0.548788	1.2806	1.17106
	0.990013	0.618275	1.11367	1.1257
	0.900513	0.716888	1.12064	0.912452
	0.886885	0.912451	1.23355	1.11405
	0.929367	0.752268	1.25424	1.10569
	0.942341	0.708245	1.28371	0.555918
	0.827321	0.383372	1.41551	0.592113
	0.832499	0.455278
Il-1b	1.52827	0.758857	1.11296	0.878979
	1.54103	0.721415	1.11605	0.929096
	1.00723	0.644343	1.62721	0.404834
	1.08327	0.645236	1.50671	0.47087
	0.797967	0.947961	0.940108	0.970231
	0.837639	0.975287	0.909976	0.986506
	0.663377	0.402594	1.63853	0.906199
	0.697324	0.403153	1.54692	0.952573
	1.15061		1.66544
	1.09384		1.58876
Il-18	1.51184	1.20272	1.48432	1.25336
	1.51184	1.08095	1.32666	1.30206
	0.748876	0.858149	0.947896	1.49568
	0.82863	0.848096	0.830931	1.47816
	1.11404	1.08734	0.915924	0.911175
	1.14774	1.05541	0.826049	0.816656
	1.04848	0.777168	0.745768	0.913388
	1.03261	0.878612	0.849568	1.06607
	0.743188	0.963128	1.41843	0.801028
	0.685297	0.918785	1.40182	0.805483
Ccl2	1.45773	0.709425	1.84577	0.684547
	1.23091	0.724834	1.64401	0.75483
	0.791807	0.724834	1.39689	0.684073
	0.795658	0.73241	1.29884	0.732155
	1.12523	0.797868	0.838988	0.783143
	1.09143	0.755877	0.731902	0.758041
	0.873405	0.745728	0.593871	0.7826
	1.03794	0.719827	0.616948	0.879252
	0.794557	0.272669	1.5765
		0.292239	1.48424
Il-6	1.67965	0.697933	1.32653	1.21981
	1.69485	0.683096	1.34598	1.23171
	0.672152	0.567291	1.30103	1.2377
	0.658776	0.612661	1.53705	1.0502
	1.07673	1.04765	1.54666	1.07524
	1.07599	1.09669	0.943216	0.966463
	0.908879	0.36797	0.925727	1.03511
	0.87367	0.404906	1.71851	0.747507
	0.925728		1.62581
	0.93152
Ccl7	1.55135	0.841201	1.46309	0.971322
	1.6094	0.822177	1.80503	0.897525
	0.806095	0.712777	1.45803	1.41522
	0.827035	0.735869	1.5834	1.46107
	1.19335	0.98536	0.837419	0.925319
	1.24317	0.945876	0.872981	0.860366
	0.707363	0.791423	0.654753	0.752896
	0.749252	0.779986	0.647083	0.832499
	0.764094	0.459782	1.59717
		0.464265	1.6296
Figure 4e
Normoxia	DMSO (vehicle)	SR9009 2.5 µM	SR9009 5 µM	SR9009 10 µM	Hypoxia/reoxygenation	DMSO (vehicle)	SR9009 2.5 µM	SR9009 5 µM	SR9009 10 µM
	1.049	0.727	1.029	0.765		1.03	1.131	0.969	1.069
	1.17	1.049	0.867	0.869		1.004	1.001	0.968	1.055
	1.041	0.772	1.05	0.647		1.139	1.102	0.999	1.048
	0.745	0.979	0.705	1.025		1.091	1.194	1.417	1.372
	0.539	0.596	0.892	1.054		1.314	1.276	1.54	1.346
	0.48	0.797	0.815	0.499		1.436	1.363	1.304	1.425
	0.604	0.571	0.663	0.533		1.055	0.944	0.987	1.042
	0.522	0.569	0.573	0.742		1.076	1.046	0.967	1.02
	0.601	0.533	0.461	0.581		0.922	0.915	0.991	1.035
	0.622	0.55	0.461	0.503		0.612	0.561	0.605	0.736
	0.467	0.517	0.464	0.522		0.597	0.639	0.58	0.696
	0.593	0.587	0.521	0.563		0.632	0.57	0.606	0.638
	0.539	0.54	0.52	0.576		0.521	0.57	0.595	0.564
	0.376	0.529	0.564	0.539		0.495	0.588	0.62	0.555
	0.541	0.521	0.497			0.471	0.482	0.53	0.587
	0.39	0.542	0.438					0.534	0.673
			0.426					0.526	0.517
Figure 4f
	DMSO (vehicle)	LPS	LPS+SR9009
NLRP3	1.01282	13.4503	6.22904
	1.38992	14.9388	6.08849
	1.43269	13.0358	5.2236
	0.705835	14.5342	7.72213
Il-1b	1.49651	12.1944	2.71912
	2.97275	13.7817	5.37808
	2.96653	11.5574	3.08075
	3.27845	11.7401	1.77026
Figure 4g
	DMSO (vehicle)	LPS	LPS+SR9009
	0	2.99181	0.993247
	0	2.29775	0.790971
	0	4.19293	2.07172
	0	2.52656	1.41287
	0.228956	3.22793	1.84871
	0.228956	3.9488	1.20078
	0.59495	4.43882	2.99181
	0.406714		3.22793
Figure 5a
Baseline	mI/R+vehicle	mI/R+SR9009 ZT18	mI/R+SR9009 ZT18/ZT06	mI/R+SR9009 ZT06	1 week	mI/R+vehicle	mI/R+SR9009 ZT18	mI/R+SR9009 ZT18/ZT06	mI/R+SR9009 ZT06	4 weeks	mI/R+vehicle	mI/R+SR9009 ZT18	mI/R+SR9009 ZT18/ZT06	mI/R+SR9009 ZT06	8 weeks	mI/R+vehicle	mI/R+SR9009 ZT18	mI/R+SR9009 ZT18/ZT06	mI/R+SR9009 ZT06
LVIDd	4.03571	3.928	4.006	3.95		4.248	4.47714	4.245	4.19667		4.84167	4.436	4.42571	4.23		4.95	4.54	4.57	4.45625
	3.97	4.026	3.995	4.034		4.752	4.49143	4.055	4.058		4.42667	4.42	4.29857	4.48857		4.52	4.6825	4.39625	4.48286
	3.944	3.95	4.004	4.044		4.65333	4.354	4.05429	4.15		4.658	4.45333	4.37111	4.34875		4.83	4.7975	4.44222	4.262
	4.068	3.97571	4.06	3.86		4.42111	4.33125	4.295	4.10286		4.535	4.432	4.38	4.33667		4.94667	4.706	4.44167	4.47444
	4.014	4.022	4.008	4.07333		4.33857	4.24333	4.475	4.11875		4.498	4.478	4.46167	4.251		4.438	4.655	4.862	4.31375
	4.00857	3.938	3.94333	4.12286		4.42875	4.2225	4.27	4.2025		4.5325	4.568	4.46714	4.30375		4.77167	4.726	4.558	4.22
	3.91	4.06167	4.048	4.06714		4.41111	4.43286	4.24	4.15875		4.4775	4.456	4.30667	4.25625		4.716	4.69	4.384	4.31143
LVIDs	2.51	2.332	2.426	2.388		2.938	3.07571	2.86	2.725		3.58333	3.034	3.04714	2.81375		3.71333	3.332	3.13111	3.155
	2.415	2.366	2.45167	2.518		3.636	3.20429	2.58167	2.526		3.22	3.235	2.89143	3.16143		3.316	3.4275	2.98125	3.21714
	2.346	2.24	2.388	2.362		3.30667	3.044	2.65714	2.616		3.496	3.17833	3.00667	2.9575		3.88	3.495	3.04667	2.966
	2.478	2.33429	2.414	2.29		3.05667	2.9325	2.76625	2.67571		3.32167	3.012	2.88625	2.76667		3.79833	3.476	2.91167	2.92778
	2.38	2.396	2.384	2.42833		2.91857	2.92333	3.31833	2.61875		3.34	3.4	3.24833	2.817		3.184	3.385	3.628	2.8525
	2.45	2.344	2.35167	2.46143		3.0775	2.695	2.814	2.73125		3.34	3.322	3.01286	2.83		3.595	3.428	3.168	2.67875
	2.23	2.46667	2.4	2.47		3.08778	3.01857	2.73333	2.49875		3.2175	3.218	2.97833	2.9		3.478	3.43	2.926	2.76143
% EF	74.4229	77.688	76.414	76.432		62.7867	65.6786	67.8062	71.1067		57.54	66.358	65.7243	68.2362		55.84	58.782	65.9522	62.5588
	76.0483	78.334	75.5067	74.29		53.186	61.8871	72.62	74.332		59.8533	59.03	67.9357	62.9029		58.68	58.815	67.2987	61.2229
	77.63	80.59	77.494	78.718		62.2283	64.052	70.1871	73.444		55.54	61.9717	65.7189	66.7763		45.995	59.445	66.0356	64.72
	75.956	78.4429	77.632	77.472		65.2089	67.3563	71.7412	70.78		58.7383	66.868	69.79	72.5167		52.7867	57.958	70.2183	70.3344
	77.832	77.492	77.612	77.36		67.9114	65.61	57.325	72.7088		57.268	54.536	59.6583	69.261		61.478	59.73	56.29	69.4887
	75.7629	77.608	77.32	77.3186		64.7362	72.3563	69.768	71.0162		58.1175	59.706	67.6586	70.0163		55.4033	59.986	64.688	72.9525
	80.252	76.2567	77.762	76.0971		63.8922	62.1471	71.6733	76.785		61.11	60.538	65.1483	66.6412		58.164	59.1333	68.6	72.1386
% FS	37.8157	40.604	39.4	39.638		30.82	31.2343	32.6463	35.1067		25.955	31.638	31.17	32.1762		24.98	26.668	31.4533	29.1625
	39.125	41.2	39.1517	37.622		23.416	28.6529	36.2633	37.728		27.32	26.7775	32.7343	29.6471		26.584	26.7375	32.2112	28.2586
	40.55	43.315	40.364	41.558		28.92	30.054	34.4771	36.998		24.866	28.6667	31.2811	32.1288		19.6733	27.115	31.4733	30.454
	39.09	41.3329	40.548	40.664		30.8556	32.3487	35.6187	34.8271		26.7667	32.116	34.155	36.2844		23.255	26.18	34.4633	34.5956
	40.694	40.394	40.532	40.3983		32.7271	31.07	25.8767	36.375		25.862	24.134	27.2417	33.775		28.334	27.2625	25.348	33.9438
	38.9029	40.484	40.3133	40.3271		30.5513	36.19	34.064	35.0213		26.245	27.276	32.5714	34.305		24.6817	27.438	30.496	36.5688
	42.968	39.2817	40.672	39.2257		29.9622	31.8143	35.5233	39.8663		28.1025	27.752	30.8617	31.875		26.308	26.8967	33.274	35.96
Figure 5b
Baseline	mI/R+vehicle	mI/R+SR9009 5 days	mI/R+SR9009 3 days	mI/R+SR9009 1 day	1 week	mI/R+vehicle	mI/R+SR9009 5 days	mI/R+SR9009 3 days	mI/R+SR9009 1 day	4 weeks	mI/R+vehicle	mI/R+SR9009 5 days	mI/R+SR9009 3 days	mI/R+SR9009 1 day
LVIDd	4.10167	4.078	3.996	3.96		4.39	4.39714	4.18857	4.19667		4.55308	4.44286	4.3275	4.31125
	4.03	3.95	4	3.902		4.83	4.06333	4.21	4.22333		5.156	4.46875	4.29286	4.34
	4.015	4.034	4.08	3.935		4.2	3.958	4.22	4.32625		4.508	4.23	4.34286	4.28571
	3.96	4.044	4.035	4.058		4.4775	4.19667	4.21714	4.425		4.787	4.48857	4.415	4.33375
	3.902	3.86	4.025	3.994		4.326	4.058	4.18	4.26889		4.635	4.34875	4.34286	4.34143
	4.01286	4.07333	4	4.028		4.52286	4.15	4.06875	4.19778		4.85857	4.33667	4.32714	4.38857
	4.00333	4.12286	3.984	4.0525		4.46444	4.10286	4.17	4.2475		4.773	4.251	4.31143	4.36222
	3.96286	4.06714	3.878	3.91		4.42286	4.11875	4.18125	4.19143		4.63	4.30375	4.445	4.71125
	4	3.97857	3.96	4.008		3.96625	4.2025	4.43167	4.16		4.63	4.25625	4.28	4.33714
	4.1	3.95857	4.022	3.966		5.27875	4.15875	4.28	4.30571		5.42	4.35714	4.39429	4.37857
LVIDs	2.59667	2.582	2.37	2.47333		3.095	2.99286	2.68857	2.72		3.42615	2.96429	2.87875	2.80375
	2.50667	2.388	2.3925	2.304		3.66	2.595	2.765	2.76556		4.214	2.9825	2.84714	2.90333
	2.51167	2.518	2.4925	2.365		2.9175	2.474	2.71	2.8375		3.273	2.81375	2.87714	2.80143
	2.51833	2.362	2.465	2.438		3.4125	2.725	2.70571	2.90875		3.692	3.16143	2.975	2.9425
	2.262	2.29	2.4575	2.404		3.106	2.526	2.59714	2.79556		3.568	2.9575	2.87714	2.83286
	2.37571	2.42833	2.504	2.44		3.24857	2.616	2.58	2.75889		3.65857	2.76667	2.87429	2.86286
	2.31	2.46143	2.376	2.535		3.24556	2.67571	2.695	2.8025		3.624	2.817	2.87571	3.01222
	2.31714	2.47	2.312	2.34		3.19	2.61875	2.70375	2.79714		3.405	2.83	2.91125	3.35125
	2.38	2.35571	2.326	2.43		2.38625	2.73125	2.845	2.68714		3.47111	2.9	2.76833	2.88857
	2.47286	2.28714	2.426	2.346		4.08375	2.49875	2.76167	2.91571		4.19	2.85143	2.96429	2.90429
% EF	72.8	73.196	77.694	74.2867		63.22	66.5257	71.9486	71.25		55.52	68.5257	68.95	70.92
	74.4667	76.432	77.2075	78.03		54.6075	72.385	69.96	70.3033		43.167	68.56	69.2543	68.2917
	73.7283	74.29	75.7675	76.935		64.92	74.038	72.0029	70.1062		59.382	68.2362	69.2757	70.4586
	71.9367	78.718	75.7025	76.746		53.7025	71.1067	71.9029	69.9225		52.24	62.9029	67.7733	63.25
	78.94	77.472	75.935	76.82		61.148	74.332	74.4671	70.2844		52.461	66.7763	69.1529	70.6071
	77.9257	77.36	74.104	76.436		61.0143	73.444	72.9625	69.8244		55.3371	72.5167	68.78	70.5557
	79.485	77.3186	77.482	73.9725		59.7356	70.78	71.405	69.5687		54.342	69.261	68.5729	65.0644
	78.66	76.0971	77.544	77.24		60.6514	72.7088	71.3388	68.6129		58.4825	70.0163	70.125	62.06
	77.5783	77.8329	76.374	76.238		76.8475	71.0162	72.06	71.3514		55.8911	66.6412	71.3333	68.8457
	76.5571	79.3729	76.714	77.92		51.6975	76.785	71.5167	67.4657		51.56	70.2971	67.4286	69.2014
% FS	38.5883	36.732	40.62	37.6167		29.475	31.8657	35.8029	35.24		24.7723	33.3171	33.5125	35.1325
	37.89	39.638	40.13	40.926		24.23	36.2	34.2933	34.5222		18.249	33.3038	33.8043	33.0933
	37.485	37.622	38.94	39.88		30.59	37.504	35.7814	34.4263		27.36	32.1762	33.7171	34.6429
	36.5833	41.558	38.8725	39.87		23.6925	35.1067	35.7757	34.3162		22.883	29.6471	32.69	32.1788
	42.114	40.664	38.985	39.824		28.274	37.728	37.83	34.57		23.023	32.1288	33.7329	34.7557
	40.7971	40.3983	37.478	39.452		28.1843	36.998	36.6763	34.2833		24.6643	36.2844	33.6314	34.7586
	42.2683	40.3271	40.434	37.595		27.2678	34.8271	35.4075	34.1		24.078	33.775	33.3029	31.0833
	41.5829	39.2257	40.424	40.1875		27.8614	36.375	35.3425	33.2629		26.5138	34.305	34.625	28.88
	40.465	40.7871	41.206	39.334		39.92	35.0213	35.8883	35.3914		25.0133	31.875	35.3333	33.4143
	39.7086	42.1657	39.678	40.786		22.6625	39.8663	36.0417	32.4271		22.65	34.5586	32.5714	33.7943
